# Supplementary material for: H3K27M neoepitope vaccination in diffuse midline glioma induces B and T cell responses across diverse HLA loci of a recovered patient
Source: Sci Adv. 2024 Feb 2;10(5):eadi9091. doi: 10.1126/sciadv.adi9091 (PMC10836722; doi:10.1126/sciadv.adi9091)
Supplement: Supplementary file 2 — Supplementary excel file [file sciadv.adi9091_supplementary_excel_file.zip]

Archive with 1 entries (1 files):
- adi9091_Supplementary_Excel_File.xlsx
