# Supplementary material for: H3K27M neoepitope vaccination in diffuse midline glioma induces B and T cell responses across diverse HLA loci of a recovered patient
Source: Sci Adv. 2024 Feb 2;10(5):eadi9091. doi: 10.1126/sciadv.adi9091 (PMC10836722; doi:10.1126/sciadv.adi9091)
Supplement: Supplementary file 2 — Supplementary excel file [file sciadv.adi9091_supplementary_excel_file.zip › adi9091_Supplementary_Excel_File.xlsx]

## Sheet: Sheet1
Patient	V_gene_B	J_gene_B	cdr3_aa_B	V_gene_A	J_gene_A	cdr3_aa_A	New name	Reactive
ID02	TRBV28	TRBJ1-1	CASTPLQENTEAFF	TRAV12-1	TRAJ9	CVVSPNTGGFKTIF	P1	Yes
ID02	TRBV7-3	TRBJ2-2	CASSLMTFSAGELFF	TRAV26-2	TRAJ29	CIPRNSGNTPLVF	P2	Yes
ID02	TRBV11-2	TRBJ1-1	CASSMYLTGTNTEAFF	TRAV8-1	TRAJ7	CAVNARYGNNRLAF	P3	Yes
ID02	TRBV27	TRBJ2-7	CASSLGRLYEQYF	TRAV25	TRAJ44	CAGKTGTASKLTF	P4	No
ID02	TRBV5-6	TRBJ2-1	CASSSELLAGATNEQFF	TRAV23/DV6	TRAJ58	CAASMWTSGSRLTF	P5a	No
ID02	TRBV5-6	TRBJ2-1	CASSSELLAGATNEQFF	TRAV41	TRAJ45	CADRPLFNYSGGGADGLTF	P5b	No
ID02	TRBV7-2	TRBJ1-2	CASSGTGSYTF	TRAV13-1	TRAJ34	CAASRTANTDKLIF	P6a	Yes
ID02	TRBV7-2	TRBJ1-2	CASSGTGSYTF	TRAV9-2	TRAJ37	CALTLTDGSSNTGKLIF	P6b	No
ID02	TRBV19	TRBJ2-5	CASSPGQSSQETQYF	TRAV8-6	TRAJ12	CAVIRMDSSYKLIF	P7	Yes
ID02	TRBV6-5	TRBJ1-2	CASSYSSIDSPYGYTF	TRAV22	TRAJ58	CAVHLQETSGSRLTF	P8	No
ID02	TRBV7-2	TRBJ1-1	CASSPGQPNTEAFF	TRAV8-6	TRAJ10	CAVTPRGGGNKLTF	P9	Yes
ID02	TRBV20-1	TRBJ1-2	CSASPTTYGYTF	TRAV12-2	TRAJ54	CAVWGEGAQKLVF	P10	No
ID02	TRBV28	TRBJ1-2	CASQSARQTSYGYTF	TRAV9-2	TRAJ42	CALSDLWRSQGNLIF	P11	No
ID02	TRBV30	TRBJ2-3	CAWSVAGGRDTQYF	TRAV14/DV4	TRAJ42	CAMTPGGSQGNLIF	P12	No
ID02	TRBV19	TRBJ2-1	CASSLQGNEAYNEQFF	TRAV8-4	TRAJ42	CAVSSNYGGSQGNLIF	P13	Yes
ID02	TRBV7-2	TRBJ1-6	CASSLGQANSPLHF	TRAV13-1	TRAJ9	CAAKGGFKTIF	P14	Yes
ID02	TRBV28	TRBJ1-5	CASSLSWGPDQPQHF	TRAV12-3	TRAJ49	CAMSLPQNTGNQFYF	P15	No
ID02	TRBV12-3	TRBJ1-5	CASSFWTNQPQHF	TRAV8-6	TRAJ29	CAVSDMGNTPLVF	P16	Yes
ID02	TRBV5-1	TRBJ2-6	CASSLSGQGFSGANVLTF	TRAV38-1	TRAJ43	CADNDMRF	P18	Yes
ID02	TRBV19	TRBJ2-6	CASRLAGGTSGANVLTF	TRAV12-1	TRAJ43	CVVKDNNNDMRF	P19	No
ID02	TRBV7-2	TRBJ1-4	CASWGGGKLFF	TRAV26-1	TRAJ42	CIGTNYGGSQGNLIF	P20	Yes
ID02	TRBV4-3	TRBJ2-1	CASGLGAGSYNEQFF	TRAV14/DV4	TRAJ8	CAMRVSFQKLVF	P21	No
ID02	TRBV4-2	TRBJ2-7	CASSQDGGGAREQYF	TRAV8-4	TRAJ43	CAVSDRGNNNDMRF	P22	yes
ID02	TRBV7-3	TRBJ2-2	CASSSGMTGELFF	TRAV8-4	TRAJ10	CAVSERGGNKLTF	P23	Yes
ID02	TRBV6-5	TRBJ2-5	CASGGLAGGGTQYF	TRAV13-1	TRAJ17	CAARKAAGNKLTF	P24	No
ID02	TRBV3-1	TRBJ2-3	CASSLDETSGAQYF	TRAV1-2	TRAJ5	CAVRDGTGRRALTF	P26a	No
ID02	TRBV3-1	TRBJ2-3	CASSLDETSGAQYF	TRAV1-1	TRAJ24	CAVRRMTTDSWGKLQF	P26b	No
ID02	TRBV30	TRBJ2-5	CAWTGLADQEQYF	TRAV38-2/DV8	TRAJ43	CAYRGGGNNNDMRF	P27	No
ID02	TRBV25-1	TRBJ2-7	CASSAAGAHYEQYF	TRAV12-2	TRAJ17	CAVRGAAGNKLTF	P28	No
ID02	TRBV5-1	TRBJ2-1	CASSLEGTGFFDEQFF	TRAV12-3	TRAJ33	CAMSGGSNYQLIW	P29	No
ID02	TRBV11-1	TRBJ2-3	CASSHGSAGTDTQYF	TRAV13-1	TRAJ57	CAANAQGGSEKLVF	P30	No
ID02	TRBV20-1	TRBJ2-7	CSASPRTGGDRYEQYF	TRAV8-2	TRAJ34	CVVSDRSDKLIF	P31	No
ID02	TRBV28	TRBJ2-7	CASSLLGTSGVGEQYF	TRAV9-2	TRAJ33	CASDSNYQLIW	P32	No
ID02	TRBV20-1	TRBJ1-1	CSAYRGGLNTEAFF	TRAV13-2	TRAJ50	CAETNRKTSYDKVIF	P34	Yes
ID02	TRBV2	TRBJ2-5	CASSEPRREETQYF	TRAV9-2	TRAJ56	CALSDPGGANSKLTF	P35	Yes
ID02	TRBV28	TRBJ2-7	CASRDIGTGVYYEQYF	TRAV12-1	TRAJ26	CVVNGDYGQNFVF	P36	Yes
ID02	TRBV2	TRBJ1-1	CASRGQAGGRMEAFF	TRAV8-4	TRAJ12	CAVSGDSSYKLIF	P38	Yes
ID02	TRBV29-1	TRBJ2-7	CSVPGWGNQGLYEQYF	TRAV9-2	TRAJ24	CALRRDSWGKLQF	P40	No
ID02	TRBV28	TRBJ1-6	CASSFNRVNSPLHF	TRAV12-2	TRAJ49	CAVTTGNQFYF	P41	No
ID02	TRBV27	TRBJ2-1	CASSFRSSGANEQFF	TRAV21	TRAJ7	CAAEGYYGNNRLAF	P42	No
ID02	TRBV28	TRBJ1-5	CASSRDRGRSNQPQHF	TRAV23/DV6	TRAJ52	CAAIGPNAGGTSYGKLTF	P43a	No
ID02	TRBV28	TRBJ1-5	CASSRDRGRSNQPQHF	TRAV8-4	TRAJ52	CAVSGTGGTSYGKLTF	P43b	Yes
ID02	TRBV7-2	TRBJ1-5	CASSPFGTGGNQPQHF	TRAV12-3	TRAJ17	CAMKAAGNKLTF	P44	No
ID02	TRBV10-3	TRBJ2-7	CAISEARDRGHREQYF	TRAV13-1	TRAJ9	CAAKGGFKTIF	P45	No
ID02	TRBV10-3	TRBJ2-7	CAISEARDRGHREQYF	TRAV26-1	TRAJ44	CIVRRNTGTASKLTF	P46	No
ID02	TRBV15	TRBJ2-3	CATSREDTQYF	TRAV12-3	TRAJ22	CAGISSGSARQLTF	P47	No
ID02	TRBV25-1	TRBJ1-3	CASSAGQGMGRNTIYF	TRAV9-2	TRAJ32	CALTDGATNKLIF	P48	Yes
ID02	TRBV7-2	TRBJ1-3	CASSSGQRNTIYF	TRAV9-2	TRAJ57	CALSQRGGSEKLVF	P49	yes
ID02	TRBV29-1	TRBJ2-7	CSVIGRQGVHEQYF	TRAV1-2	TRAJ17	CAVRVFKAAGNKLTF	P50	No
ID02	TRBV6-6	TRBJ1-3	CASSPPGNTIYF	TRAV29/DV5	TRAJ36	CAAPGRGGANNLFF	P52a	No
ID02	TRBV6-6	TRBJ1-3	CASSPPGNTIYF	TRAV29/DV5	TRAJ53	CAARDNSGGSNYKLTF	P52b	Yes
ID02	TRBV2	TRBJ2-6	CASSEGSGANVLTF	TRAV8-4	TRAJ23	CAVTPRGNQGGKLIF	P53	Yes
ID02	TRBV7-9	TRBJ2-7	CAKQALSYEQYF	TRAV8-4	TRAJ27	CAVSDRGTNAGKSTF	P55	No
ID02	TRBV5-6	TRBJ2-7	CASSPRRDLLREQYF	TRAV35	TRAJ38	CAGQTAGNNRKLIW	P56	No
ID02	TRBV27	TRBJ2-7	CASSYLSSGRAGYEQYF	TRAV36/DV7	TRAJ47	CAVQGGNKLVF	P57	No
ID02	TRBV18	TRBJ2-7	CASSPAWGLEQYF	TRAV38-1	TRAJ49	CAFMIGNTGNQFYF	P58	Yes
ID02	TRBV7-3	TRBJ2-2	CASSLMTFSAGELFF	TRAV8-4	TRAJ10	CAVSERGGNKLTF	P59	No
ID02	TRBV11-2	TRBJ2-7	CASSHPGGGVSSYEQYF	TRAV13-1	TRAJ34	CAASRTANTDKLIF	P61	No
ID02	TRBV11-2	TRBJ2-7	CASSHPGGGVSSYEQYF	TRAV21	TRAJ32	CALGGATNKLIF	P62	No
ID02	TRBV7-9	TRBJ2-7	CASSLRPVRNEQYF	TRAV9-2	TRAJ48	CALRLFGNEKLTF	P66	No
ID02	TRBV15	TRBJ2-7	CATSSPPWGQGLYEQYF	TRAV41	TRAJ34	CAVRYYNTDKLIF	P67	No
ID02	TRBV6-2	TRBJ2-2	CASSLLEANTGELFF	TRAV13-1	TRAJ9	CAATFPGGFKTIF	P71	No
ID02	TRBV20-1	TRBJ2-5	CSALADSQETQYF	TRAV1-2	TRAJ28	CAVKLAGSYQLTF	P72	Yes
ID02	TRBV3-1	TRBJ2-7	CASSQGISGSGYEQYF	TRAV8-3	TRAJ18	CAVGDRGSTLGRLYF	P74	No
ID02	TRBV2	TRBJ1-2	CASRFGTGAFYGYTF	TRAV35	TRAJ49	CAGQTGGNQFYF	P75a	No
ID02	TRBV2	TRBJ1-2	CASRFGTGAFYGYTF	TRAV21	TRAJ29	CAVGPGGNTPLVF	P75b	No
ID02	TRBV7-9	TRBJ2-1	CASSSGLAGGVQFF	TRAV8-6	TRAJ54	CAVTRLGGGAQKLVF	P76	No
ID02	TRBV19	TRBJ1-5	CASSITVSQPQHF	TRAV35	TRAJ40	CAGKPYTSGTYKYIF	P77a	Yes
ID02	TRBV3-1	TRBJ2-1	CASSQPPRGNEQFF	TRAV9-2	TRAJ22	CALSPSGSARQLTF	P78	No
ID02	TRBV3-1	TRBJ1-2	CASSQAQGSSGYTF	TRAV8-4	TRAJ44	CAVRPYTGTASKLTF	P83	Yes
ID02	TRBV6-6	TRBJ2-5	CASSWDGLETQYF	TRAV36/DV7	TRAJ49	CAPYGNQFYF	P84	Yes
ID02	TRBV6-5	TRBJ2-2	CASSRYTGELFF	TRAV26-1	TRAJ39	CIVRVGGVGNNAGNMLTF	P88	No
ID02	TRBV19	TRBJ2-2	CASTQTGGAGRELFF	TRAV8-3	TRAJ46	CAVGAKSSGDKLTF	P90	No
ID02	TRBV3-1	TRBJ1-4	CASRFGEKLFF	TRAV27	TRAJ23	CAGVGGKLIF	P91	No
ID02	TRBV5-5	TRBJ2-7	CASTLPQDSSYEQYF	TRAV12-1	TRAJ36	CVRRTGANNLFF	P99	No
ID02	TRBV7-2	TRBJ1-6	CASSLGQANSPLHF	TRAV13-1	TRAJ9	CAAKGGFKTIF	P103	Yes
ID02	TRBV20-1	TRBJ2-4	CSASPRGTGGGNIQYF	TRAV13-2	TRAJ26	CAERVYGQNFVF	P104	No
ID02	TRBV4-1	TRBJ1-2	CASSQGQWVTNYGYTF	TRAV17	TRAJ11	CATSPGYSTLTF	P108	No
ID02	TRBV6-2	TRBJ1-2	CASKPTRTGGYGYTF	TRAV36/DV7	TRAJ57	CAVGGSEKLVF	P116	Yes
ID02	TRBV20-1	TRBJ2-2	CSASGTSGSENTGELFF	TRAV1-2	TRAJ33	CAFMDSNYQLIW	P133	No
ID02	TRBV4-3	TRBJ2-6	CASSQAAGTGANVLTF	TRAV14/DV4	TRAJ8	CAMRVSFQKLVF	P142	No
ID02	TRBV3-1	TRBJ1-1	CASKGGVGTEAFF	TRAV5	TRAJ4	CADLFSGGYNKLIF	P145	No
ID02	TRBV28	TRBJ1-5	CASTLNRALGNQPQHF	TRAV3	TRAJ35	CAVRDRQGFGNVLHC	P146	No
ID02	TRBV4-2	TRBJ1-4	CASSSSTGTNEKLFF	TRAV23/DV6	TRAJ45	CAASTGPGGGADGLTF	P148	No
ID02	TRBV12-3	TRBJ1-1	CASSLQAPSNTEAFF	TRAV13-2	TRAJ9	CAENIYGGFKTIF	P150	No
ID02	TRBV12-3	TRBJ2-1	CASSLNRYNEQFF	TRAV39	TRAJ17	CAVDMRAAGNKLTF	P152	No
ID02	TRBV12-4	TRBJ1-2	CASSLTAGTGYTF	TRAV21	TRAJ53	CAVDLGGGSNYKLTF	P159	No
ID02	TRBV5-4	TRBJ2-5	CASSKALLAPETQYF	TRAV25	TRAJ13	CAGGKRGGYQKVTF	P164	No
ID02	TRBV5-4	TRBJ2-2	CASSLTGELFF	TRAV12-3	TRAJ57	CAMSKTQGGSEKLVF	P185	No
ID02	TRBV20-1	TRBJ2-7	CSARPDYYEQYF	TRAV30	TRAJ29	CGTVPSGNTPLVF	P229	No
ID02	TRBV7-9	TRBJ2-1	CASSLAGGTGRTQFF	TRAV14/DV4	TRAJ33	CAMREGGDYQLIW	P263	No
ID02	TRBV7-2	TRBJ1-1	CASSPGQPNTEAFF	TRAV12-1	TRAJ9	CVVSPNTGGFKTIF	P292	No
ID02	TRBV5-6	TRBJ2-7	CASSPRRDLLREQYF	TRAV9-2	TRAJ24	CALRRDSWGKLQF	P298	No
ID02	TRBV5-8	TRBJ2-3	CASGSWGLAGTDTQYF	TRAV8-1	TRAJ15	CAVNARQAGTALIF	P302	No
ID02	TRBV28	TRBJ2-1	CASTLGGADSSYNEQFF	TRAV3	TRAJ42	CAVRRMNYGGSQGNLIF	P309	No
ID02	TRBV20-1	TRBJ1-1	CSAPQDGRFTEAFF	TRAV1-2	TRAJ33	CAVSDSNYQLIW	P350	No
ID02	TRBV4-1	TRBJ2-3	CASSFLGGGTDTQYF	TRAV9-2	TRAJ53	CALVLNSGGSNYKLTF	P446	No
ID02	TRBV5-1	TRBJ1-5	CASSPGTGGQPQHF	TRAV12-1	TRAJ41	CVVNGDSGYALNF	P455	No
ID02	TRBV19	TRBJ2-1	CASSLQGNEAYNEQFF	TRAV9-2	TRAJ23	CALLPYNQGGKLIF	P510	No
ID02	TRBV20-1	TRBJ1-1	CSAYRGGLNTEAFF	TRAV26-1	TRAJ12	CIVRFRMDSSYKLIF	P573	No
ID02	TRBV2	TRBJ2-7	CASSVSSGVHEQYF	TRAV10	TRAJ42	CVVSAHYGGSQGNLIF	P985	No
ID02	TRBV2	TRBJ2-6	CASSEGSGANVLTF	TRAV23/DV6	TRAJ18	CAASIADRGSTLGRLYF	P1016	No
ID02	TRBV27	TRBJ2-2	CASSRGQSDTGELFF	TRAV9-2	TRAJ31	CALSDRRSNARLMF	P1027	Yes
ID02	TRBV6-6	TRBJ2-5	CASSWDGLETQYF	TRAV14/DV4	TRAJ29	CAPAPSGNTPLVF	P1078	No
ID02	TRBV12-3	TRBJ1-5	CASSFWTNQPQHF	TRAV12-2	TRAJ31	CAGVGARLMF	P1082	No
ID02	TRBV7-9	TRBJ2-7	CAKQALSYEQYF	TRAV13-1	TRAJ17	CAARKAAGNKLTF	P1101	No
ID02	TRBV28	TRBJ1-5	CASSLSWGPDQPQHF	TRAV29/DV5	TRAJ34	CAGDKLIF	P1149	No
ID02	TRBV28	TRBJ1-2	CASQSARQTSYGYTF	TRAV14/DV4	TRAJ15	CAMRENQAGTALIF	P1152	No
ID02	TRBV7-9	TRBJ2-1	CASSLAGGTGRTQFF	TRAV12-3	TRAJ30	CAMSGGRDDKIIF	P1188	No
ID02	TRBV5-1	TRBJ2-6	CASSLSGQGFSGANVLTF	TRAV8-4	TRAJ11	CAVSDRGYSTLTF	P1195	No
ID02	TRBV30	TRBJ2-3	CAWSVAGGRDTQYF	TRAV12-2	TRAJ4	CAVNREGGYNKLIF	P1206	No
ID02	TRBV5-4	TRBJ2-2	CASSLTGELFF	TRAV8-1	TRAJ24	CAVKVLGGKLQF	P1221	No
ID02	TRBV11-2	TRBJ1-4	CASSLLRSSGSANEKLFF	TRAV8-6	TRAJ54	CAVTRLGGGAQKLVF	P1434	No
ID02	TRBV20-1	TRBJ2-7	CSAKPHPLTGREQYF	TRAV38-2/DV8	TRAJ44	CAYRGYTGTASKLTF	P1439	No
ID02	TRBV11-2	TRBJ2-6	CASSFLGANVLTF	TRAV23/DV6	TRAJ5	CAATTGRRALTF	P1442	No
ID02	TRBV7-3	TRBJ1-2	CASPTGSYGYTF	TRAV13-1	TRAJ34	CAASRTANTDKLIF	P1446	No
ID02	TRBV18	TRBJ1-5	CASSPATGIGQPQHF	TRAV12-2	TRAJ21	CAVLGGYNFNKFYF	P1456	No
ID02	TRBV7-2	TRBJ1-6	CASSLGQANSPLHF	TRAV12-2	TRAJ17	CAVNEYRNKLTF	P1485	No
ID02	TRBV9	TRBJ1-2	CASSPGQDYGYTF	TRAV38-1	TRAJ45	CAFMSPGGGADGLTF	P1511a	No
ID02	TRBV19	TRBJ2-6	CASRLAGGTSGANVLTF	TRAV8-3	TRAJ12	CAVGARRDSSYKLIF	P1564	No
ID02	TRBV4-2	TRBJ2-7	CASSQDGGGAREQYF	TRAV27	TRAJ38	CAGAQFNAGNNRKLIW	P1672	No
ID02	TRBV3-1	TRBJ2-7	CASSQGISGSGYEQYF	TRAV8-1	TRAJ4	CAVNAFSGGYNKLIF	P1687	No
ID02	TRBV6-5	TRBJ2-2	CASSRYTGELFF	TRAV1-2	TRAJ33	CALMDSNYQLIW	P1755	No
ID02	TRBV25-1	TRBJ2-7	CASSAAGAHYEQYF	TRAV8-4	TRAJ42	CAVSSNYGGSQGNLIF	P1955	No
ID02	TRBV4-3	TRBJ1-3	CASSQARSSGNTIYF	TRAV12-2	TRAJ43	CAVSPSSMRF	P1958	No
ID02	TRBV20-1	TRBJ2-4	CSASPRGTGGGNIQYF	TRAV1-2	TRAJ12	CAPMDSSYKLIF	P2047	No
ID02	TRBV28	TRBJ2-7	CASSLLGTSGVGEQYF	TRAV21	TRAJ49	CAVRRNTGNQFYF	P2057	No
ID02	TRBV7-2	TRBJ2-3	CASSFNPTSVGGSDTQYF	TRAV22	TRAJ28	CAVVISGAGSYQLTF	P2100	No
ID02	TRBV30	TRBJ2-5	CAWTGLADQEQYF	TRAV1-2	TRAJ33	CAVMDSNYQLIW	P2107	No
ID02	TRBV5-8	TRBJ2-3	CASGSWGLAGTDTQYF	TRAV26-2	TRAJ33	CILDMDSNYQLIW	P2219	No
ID02	TRBV12-3	TRBJ2-1	CASSLNRYNEQFF	TRAV12-3	TRAJ26	CAMMDYGQNFVF	P2234	No
ID02	TRBV7-8	TRBJ1-4	CASSLSTAGGEKLFF	TRAV1-2	TRAJ12	CAPMDSSYKLIF	P2249	No
ID02	TRBV7-9	TRBJ2-1	CASSSGLAGGVQFF	TRAV36/DV7	TRAJ46	CAGKASKSSGDKLTF	P2264	No
ID02	TRBV25-1	TRBJ1-3	CASSAGQGMGRNTIYF	TRAV12-1	TRAJ5	CVVLFMDTGRRALTF	P2265	No
ID02	TRBV4-3	TRBJ1-1	CASTPDRTGGTEAFF	TRAV20	TRAJ28	CAVLPFSGAGSYQLTF	P2293a	No
ID02	TRBV4-3	TRBJ1-1	CASTPDRTGGTEAFF	TRAV8-1	TRAJ36	CAVRAGANNLFF	P2293b	No
ID02	TRBV3-1	TRBJ1-2	CASSQAQGSSGYTF	TRAV29/DV5	TRAJ29	CAASAAGNTPLVF	P2333	No
ID02	TRBV7-2	TRBJ2-2	CASSSGMTGELFF	TRAV27	TRAJ18	CAGGRPGGSTLGRLYF	P2555	No
ID02	TRBV7-2	TRBJ1-4	CASWGGGKLFF	TRAV23/DV6	TRAJ45	CAASTGPGGGADGLTF	P2612	No
ID02	TRBV29-1	TRBJ1-5	CSVGQGAERGQPQHF	TRAV29/DV5	TRAJ49	CAASTTGNQFYF	P2621	No
ID02	TRBV7-2	TRBJ1-6	CASSLGQANSPLHF	TRAV13-1	TRAJ9	CAAKGGFKTIF	P2699	Yes
ID02	TRBV6-2	TRBJ1-2	CASKPTRTGGYGYTF	TRAV20	TRAJ28	CAVLPFSGAGSYQLTF	P2832	No
ID02	TRBV6-5	TRBJ2-5	CASGGLAGGGTQYF	TRAV23/DV6	TRAJ52	CAASKGGGTSYGKLTF	P2889	No
ID02	TRBV20-1	TRBJ2-1	CSAPQGGVDNEQFF	TRAV26-1	TRAJ53	CIVKGSGGSNYKLTF	P2964b	No
ID02	TRBV7-2	TRBJ2-4	CASSFGTSGTFLQYF	TRAV10	TRAJ45	CVVSAFRADGLTF	P2996	No
ID02	TRBV7-2	TRBJ2-3	CASSFNPTSVGGSDTQYF	TRAV30	TRAJ48	CGTLEIFGNEKLTF	P3014	No
ID02	TRBV2	TRBJ2-5	CASSEPRREETQYF	TRAV20	TRAJ26	CAFRDNYGQNFVF	P3118	No
ID02	TRBV4-1	TRBJ1-2	CASSQGQWVTNYGYTF	TRAV29/DV5	TRAJ36	CAAPGRGGANNLFF	P3344	No
ID02	TRBV15	TRBJ2-7	CATSSPPWGQGLYEQYF	TRAV13-2	TRAJ27	CAENSPNAGKSTF	P3542	No
ID02	TRBV20-1	TRBJ2-7	CSASPRTGGDRYEQYF	TRAV1-2	TRAJ9	CAVKVAGGFKTIF	P3703	No
ID02	TRBV19	TRBJ1-1	CASTARISRSEAFF	TRAV29/DV5	TRAJ32	CAATRGGATNKLIF	P3747a	No
ID02	TRBV19	TRBJ1-1	CASTARISRSEAFF	TRAV12-1	TRAJ37	CVVPKPRNTGKLIF	P3747b	No
ID02	TRBV28	TRBJ1-6	CASSFNRVNSPLHF	TRAV9-2	TRAJ33	CASDSNYQLIW	P3772	No
ID02	TRBV2	TRBJ1-5	CASRLVQPQHF	TRAV41	TRAJ45	CADRPLFNYSGGGADGLTF	P3841	No
ID02	TRBV27	TRBJ2-1	CASSFRSSGANEQFF	TRAV1-2	TRAJ12	CAVTDSSYKLIF	P3906	No
ID02	TRBV3-1	TRBJ1-1	CASSQSQGGWNTEAFF	TRAV5	TRAJ47	CAESTVDGNKLVF	P3926	No
ID02	TRBV2	TRBJ2-7	CASSVYRTYEQYF	TRAV38-2/DV8	TRAJ33	CAYMDSNYQLIW	P3976	No
ID02	TRBV9	TRBJ2-4	CASSVDGEPKNIQYF	TRAV38-2/DV8	TRAJ43	CAYRGGGNNNDMRF	P4004	No
ID02	TRBV18	TRBJ2-7	CASSPAWGLEQYF	TRAV14/DV4	TRAJ9	CAMREGINTGGFKTIF	P4055	No
ID02	TRBV28	TRBJ2-7	CASRDIGTGVYYEQYF	TRAV4	TRAJ20	CLVGPPRSNDYKLSF	P4295	No
ID02	TRBV11-1	TRBJ2-3	CASSHGSAGTDTQYF	TRAV13-1	TRAJ9	CAAKGGFKTIF	P4406	No
ID02	TRBV11-2	TRBJ1-4	CASSLLRSSGSANEKLFF	TRAV30	TRAJ37	CGTRGTGKLIF	P4462	No
ID02	TRBV12-4	TRBJ2-2	CASSLTGELFF	TRAV16-1	TRAJ53	CALTHGGSNYKLTF	P7147	No
ID02	TRBV7-9	TRBJ1-1	CASSYGQSTEAFF	TRAV8-4	TRAJ20	CAVSDRANDYKLSF	P69	yes
ID02	TRBV7-8	TRBJ1-4	CASSLSTAGGEKLFF	TRAV8-4	TRAJ11	CAVSDRGYSTLTF	P82	yes
ID02	TRBV7-8	TRBJ2-3	CASSLAAGTDTQYF	TRAV9-2	TRAJ42	CALSDLWRSQGNLIF	P92	No
ID02	TRBV7-8	TRBJ2-3	CASSLAAGTDTQYF	TRAV21	TRAJ49	CAVSLTGNQFYF	P93	No
ID02	TRBV4-1	TRBJ2-1	CASSQGGVHEQFF	TRAV26-1	TRAJ40	CIVRVTSDSGTYKYIF	P1021	No
ID02	TRBV4-3	TRBJ2-2	CASSQEGRAGELFF	TRAV8-4	TRAJ12	CAVTRMDSSYKLIF	P181	No
ID02	TRBV12-3	TRBJ1-5	CASSFGSWLRKNQPQHF	TRAV38-2/DV8	TRAJ8	CAYRPNTGFQKLVF	P2854	No
ID02	TRBV6-6	TRBJ2-2	CASSRELTSGNTGELFF	TRAV17	TRAJ54	CATDGTQGAQKLVF	P85	No
ID02	TRBV7-2	TRBJ2-1	CASSRTSGTYNEQFF	TRAV4	TRAJ30	CLGKGDDKIIF	P70	No
ID02	TRBV27	TRBJ2-5	CASSLADAGGETQYF	TRAV34	TRAJ28	CGADQPGAGSYQLTF	P79	No
ID02	TRBV6-2	TRBJ2-3	CASSYSLSGEPSTDTQYF	TRAV13-2	TRAJ35	CAEATIGFGNVLHC	P98	No
ID02	TRBV4-3	TRBJ2-3	CASSHGTGRQYF	TRAV38-2/DV8	TRAJ58	CAYRSVPETSGSRLTF	P89	No
ID02	TRBV14	TRBJ2-1	CASSQEGLEAYNEQFF	TRAV29/DV5	TRAJ36	CAASGAGANNLFF	C1	Yes
ID02	TRBV2	TRBJ2-2	CATKEQGPTGELFF	TRAV36/DV7	TRAJ29	CAVEATGNTPLVF	C4	No
ID02	TRBV7-2	TRBJ2-2	CASSALRGGGELFF	TRAV3	TRAJ4	CAVRDSLVSSGYNKLIF	C3	No
ID02	TRBV29-1	TRBJ2-7	CSVVQGNEQYF	TRAV3	TRAJ37	CAVKGSSNTGKLIF	C2	No
ID02	TRBV20-1	TRBJ1-6	CSARGQGDNSPLHF	TRAV26-1	TRAJ8	CIVKEGFQKLVF	C5	No
ID03	TRBV7-2	TRBJ1-1	CASSAGQVTEAFF	TRAV8-4	TRAJ23	CAVSPRGGGKLIF	P1	Yes
ID03	TRBV3-1	TRBJ1-6	CASSQFNAANSPLHF	TRAV38-1	TRAJ33	CAFMMGGNYQLIW	P3	Yes
ID03	TRBV5-6	TRBJ2-5	CASSLDGQGLYQYF	TRAV39	TRAJ30	CAVDLEDKIIF	P9	Yes
ID03	TRBV11-2	TRBJ1-4	CASSLDPRATNEKLFF	TRAV9-2	TRAJ11	CALANSGYSTLTF	P30	Yes
ID03	TRBV11-2	TRBJ2-1	CASSPGLSIYNEQFF	TRAV38-2/DV8	TRAJ49	CAYRSPNTGNQFYF	P56	Yes
ID03	TRBV12-3	TRBJ1-2	CASSLSGGQGADGYTF	TRAV38-2/DV8	TRAJ49	CAYRYLSSGNQFYF	P24	Yes
ID03	TRBV6-5	TRBJ1-2	CASTGQWLRGYTF	TRAV13-1	TRAJ24	CAATVTDSWGKLQF	P442	Yes
